# Supplementary material for: Frequencies or Absolute Numbers? Cluster Analysis of Frequencies and Absolute Numbers of B-Cell Subsets in Dialysis Patients Who Are Candidates for Kidney Transplantation Reveals Different Profiles
Source: J Clin Med. 2024 Oct 28;13(21):6454. doi: 10.3390/jcm13216454 (PMC11547170; doi:10.3390/jcm13216454)
Supplement: Supplementary file 1 [file jcm-13-06454-s001.zip]

Archive with 1 entries (1 files):
- jcm-3246217-supplementary.pdf
